# Supplementary material for: Pigmentation and Flavonoid Metabolite Diversity in Immature ‘Fuji’ Apple Fruits in Response to Lights and Methyl Jasmonate
Source: Int J Mol Sci. 2022 Feb 2;23(3):1722. doi: 10.3390/ijms23031722 (PMC8836130; doi:10.3390/ijms23031722)
Supplement: Supplementary file 1 [file ijms-23-01722-s001.zip]

Archive with 1 entries (1 files):
- ijms-1552334-supplementary.pdf
